# Supplementary material for: Diagnostic Considerations of Intermetatarsal Bursitis: A Systematic Review
Source: Diagnostics (Basel). 2023 Jan 6;13(2):211. doi: 10.3390/diagnostics13020211 (PMC9857655; doi:10.3390/diagnostics13020211)
Supplement: Supplementary file 1 [file diagnostics-13-00211-s001.zip]

Archive with 1 entries (1 files):
- diagnostics-2115789-supplementary.pdf
